# Supplementary material for: Validation of Guanidine-EDTA as a Preservative Agent for the Analysis of miRNAs and mRNAs in Blood Samples of Chagas Disease Patients
Source: Pathogens. 2026 Apr 14;15(4):424. doi: 10.3390/pathogens15040424 (PMC13118385; doi:10.3390/pathogens15040424)
Supplement: Supplementary file 1 [file pathogens-15-00424-s001.zip]

Archive with 1 entries (1 files):
- pathogens-4204543-supplementary.pdf
